# Supplementary material for: Thiophene α-Chain-End-Functionalized Oligo(2-methyl-2-oxazoline) as Precursor Amphiphilic Macromonomer for Grafted Conjugated Oligomers/Polymers and as a Multifunctional Material with Relevant Properties for Biomedical Applications
Source: Int J Mol Sci. 2022 Jul 6;23(14):7495. doi: 10.3390/ijms23147495 (PMC9317439; doi:10.3390/ijms23147495)
Supplement: Supplementary file 1 [file ijms-23-07495-s001.zip]

Archive with 1 entries (1 files):
- ICianga-Supplementary Materials- Revised 2.pdf
